# Supplementary material for: Radiation oncology as a complex adaptive system
Source: Front Oncol. 2026 Jan 16;15:1686835. doi: 10.3389/fonc.2025.1686835 (PMC12855133; doi:10.3389/fonc.2025.1686835)
Supplement: Supplementary file 1 [file DataSheet1.zip]

Archive with 1 entries (1 files):
- Supplementary.py
