# Supplementary material for: Radiation oncology as a complex adaptive system
Source: Front Oncol. 2026 Jan 16;15:1686835. doi: 10.3389/fonc.2025.1686835 (PMC12855133; doi:10.3389/fonc.2025.1686835)
Supplement: Supplementary file 1 [file DataSheet1.zip › Supplementary.py]

"""
Supplementary Material S1: Data Cleaning and Preparation

This script demonstrates the data cleaning and preparation steps described in
sections 2.1.1.1 to 2.1.1.4 of the manuscript.  It uses a dummy event log to
illustrate how inconsistencies and errors are handled, preparing the data for
process mining analysis with pm4py.  Critically, this version includes
*automated* timestamp handling, making it suitable for larger datasets.

The script performs the following steps:

1.  Loads a Dummy Event Log: The dummy data is defined directly within the
    script for reproducibility.  In a real-world scenario, load data from
    a CSV or other data source using `pd.read_csv()` or similar.
2.  Data Cleaning:  Implements data cleaning procedures, addressing:
    *   Missing Timestamps: Uses forward fill within each case.
    *   Out-of-Order Timestamps: Detects and corrects using linear interpolation.
    *   Inconsistent Case IDs: Standardizes to "Patient-XXX" format.
    *   Inconsistent Activity Names: Standardizes using a mapping dictionary.
    *   Duplicate Entries: Removes duplicate rows.
    *   Incomplete Cases: Filters to keep only complete cases.
3.  Summary Statistics: Calculates and prints summary statistics of the
    cleaned data using pm4py functions.
4.  Saves Cleaned Data:  Saves the cleaned data to a CSV file.

Note: Data cleaning can also be performed using tools like Excel,
OpenRefine, or R.  This script demonstrates a Python/pm4py approach.
"""

import pandas as pd
from pm4py.objects.conversion.log import converter as log_converter
from pm4py.statistics.traces.generic.log import case_statistics
from pm4py.statistics.attributes.log import get as attributes_get
from pm4py.algo.filtering.log.attributes import attributes_filter  # For activity filtering
from datetime import timedelta


# --- Step 1: Load the Dummy Data ---
# In a real application: df = pd.read_csv("your_event_log.csv")
data = {
    'Case ID': ['Patient-001', 'Patient-001', 'Patient-001', 'Patient-001', 'Patient-001', 'Patient-001', 'Patient-001', 'Patient-001',
               'patient-002', 'patient-002', 'patient-002', 'patient-002', 'patient-002', 'patient-002', 'patient-002', 'patient-002',
               'Patient-003', 'Patient-003', 'Patient-003', 'Patient-003', 'Patient-003', 'Patient-003', 'Patient-003', 'Patient-003',
               'Patient-004', 'Patient-004', 'Patient-004', 'Patient-004', 'Patient-004', 'Patient-004',
               'Patient-005', 'Patient-005', 'Patient-005', 'Patient-005',
               'Patient-006', 'Patient-006', 'Patient-006', 'Patient-006', 'Patient-006', 'Patient-006', 'Patient-006'],
    'Activity': ['CT Simulation', 'Contouring', 'Plan Creation', 'Plan Review', 'Plan QA', 'Pre-Tx QA', 'Treatment', 'Post-Tx Review',
                 'CT Sim', 'Contouring', 'Plan Creation', 'Plan Review', 'plan QA', 'Pre-Treatment QA', 'Treatment', 'Post-Tx Review',
                 'CT Simulation', 'Countouring', 'Plan Creation', 'Plan Review', 'Plan QA', 'Pre-Tx QA', 'Treatment', 'Post-Tx Review',
                 'CT Simulation', 'Contouring', 'Plan Creation', 'Plan Creation', 'Plan Review', 'Plan QA',
                 'CT Simulation', 'contouring', 'Plan Creation', 'Plan Review',
                 'ct sim', 'Contouring', 'Plan Creation', 'Plan Review', 'Plan QA', 'Pre-Tx QA', 'Treatment'],
    'Timestamp': ['2023-10-26 08:00:00', '2023-10-26 10:15:00', '2023-10-26 14:30:00', '2023-10-26 16:00:00', '2023-10-27 09:00:00', None, '2023-10-28 08:30:00', '2023-10-28 16:00:00',
                  '2023-10-27 08:15:00', '2023-10-27 11:00:00', '2023-10-27 13:45:00', '2023-10-27 15:30:00', '2023-10-28 09:15:00', '2023-10-28 10:00:00', '2024-11-01 08:45:00', '2023-10-29 09:30:00',
                  '2023-10-29 09:00:00', '2023-10-29 11:30:00', '2023-10-29 15:00:00', '2023-10-29 17:00:00', '2023-10-30 09:30:00', '2023-10-30 10:30:00', '2023-10-31 09:00:00', '2023-10-31 16:30:00',
                  '2023-10-30 08:30:00', '2023-10-30 10:45:00', '2023-10-30 14:00:00', '2023-10-30 14:00:00', '2023-10-30 16:30:00', '2023-10-31 10:00:00',
                  '2023-11-01 08:00:00', '2023-11-01 10:00:00', '2023-11-01 17:00:00', '2023-11-01 16:00:00',
                  '2023-11-01 08:45:00', '2023-11-01 11:30:00', '2023-11-02 14:45:00', '2023-11-02 09:30:00', '2023-11-02 11:00:00', '2023-11-02 12:30:00', '2023-11-03 08:15:00'],
    'Resource': ['Therapist', 'Physician', 'Dosimetrist', 'Physician', 'Physicist', 'Physicist', 'Therapist', 'Physician',
                 'Therapist', 'Physician', 'Dosimetrist', 'Physician', 'Physicist', 'Physicist', 'Therapist', 'Physician',
                 'Therapist', 'Physician', 'Dosimetrist', 'Physician', 'Physicist', 'Physicist', 'Therapist', 'Physician',
                 'Therapist', 'Physician', 'Dosimetrist', 'Dosimetrist', 'Physician', 'Physicist',
                 'Therapist', 'Physician', 'Dosimetrist', 'Physician',
                 'Therapist', 'Physician', 'Dosimetrist', 'Physician', 'Physicist', 'Physicist', 'Therapist']
}

df = pd.DataFrame(data)
print("--- Raw Dummy Data (First 10 Rows) ---")
print(df.head(10))

# --- Step 2: Data Cleaning ---

# 2.1.1.2 & 2.1.1.3: Automated Timestamp Handling and Normalization

# Convert 'Timestamp' to datetime, handling potential parsing errors
df['Timestamp'] = pd.to_datetime(df['Timestamp'], errors='coerce')

# Standardize Case IDs (replace 'patient' with 'Patient', case-insensitive)
df['Case ID'] = df['Case ID'].str.replace('patient', 'Patient', case=False)

# Standardize Activity Names (using a mapping dictionary for consistency)
activity_mapping = {
    'CT Sim': 'CT Simulation',
    'ct sim': 'CT Simulation',
    'Countouring': 'Contouring',
    'contouring' : 'Contouring',
    'plan QA': 'Plan QA',
    'Pre-Treatment QA': 'Pre-Tx QA'
}
df['Activity'] = df['Activity'].replace(activity_mapping)

# 1. Impute Missing Timestamps (using forward fill WITHIN each case)
df['Timestamp'] = df.groupby('Case ID')['Timestamp'].transform(lambda x: x.ffill())

# 2. Detect and Correct Out-of-Order Timestamps (AUTOMATED)
#    - Sort by Case ID and Timestamp (essential for correct time differences)
df = df.sort_values(['Case ID', 'Timestamp'])

#    - Calculate the time difference between consecutive timestamps WITHIN each case
df['TimeDiff'] = df.groupby('Case ID')['Timestamp'].diff()

#    - Identify out-of-order timestamps (where TimeDiff is negative)
out_of_order = df['TimeDiff'] < pd.Timedelta(0)

#    - Impute out-of-order timestamps using *linear interpolation*
for index in df[out_of_order].index:
    case_id = df.loc[index, 'Case ID']
    # Find the previous and next VALID timestamps within the same case
    prev_valid_index = df[(df['Case ID'] == case_id) & (df.index < index)]['Timestamp'].last_valid_index()
    next_valid_index = df[(df['Case ID'] == case_id) & (df.index > index)]['Timestamp'].first_valid_index()

    if prev_valid_index is not None and next_valid_index is not None:
        # Calculate the interpolated time
        time_diff_next = (df.loc[next_valid_index, 'Timestamp'] - df.loc[prev_valid_index, 'Timestamp']).total_seconds()
        index_diff_next = next_valid_index - prev_valid_index
        index_diff_curr = index - prev_valid_index
        interpolated_time = df.loc[prev_valid_index, 'Timestamp'] + pd.Timedelta(seconds=(time_diff_next * (index_diff_curr / index_diff_next)))
        df.loc[index, 'Timestamp'] = interpolated_time
    elif prev_valid_index is not None:  # Handle edge case: out-of-order at the end
        df.loc[index, 'Timestamp'] = df.loc[prev_valid_index, 'Timestamp']
    elif next_valid_index is not None:  # Handle edge case: out-of-order at the beginning
        df.loc[index, 'Timestamp'] = df.loc[next_valid_index, 'Timestamp']

# Drop the temporary helper column ('TimeDiff')
df = df.drop(columns=['TimeDiff'])

# Handle any remaining NaT values after interpolation (for edge cases)
df['Timestamp'] = df.groupby('Case ID')['Timestamp'].transform(lambda x: x.ffill().bfill())

# 2.1.1.2: Remove Duplicate Entries
df = df.drop_duplicates()

# 2.1.1.4: Filter for Complete Cases
# Define the expected sequence of activities for a complete case.
expected_activities = ['CT Simulation', 'Contouring', 'Plan Creation', 'Plan Review', 'Plan QA', 'Pre-Tx QA', 'Treatment', 'Post-Tx Review']

# Function to check if a case contains all expected activities.
def is_complete(case_data, expected=expected_activities):
    return set(expected).issubset(case_data['Activity'].unique())

# Group by Case ID and filter, keeping only the complete cases.
complete_cases = df.groupby('Case ID').filter(is_complete)

# --- Step 3: Prepare for pm4py ---

# Rename columns to match pm4py's expected naming conventions.
complete_cases = complete_cases.rename(columns={
    'Case ID': 'case:concept:name',
    'Activity': 'concept:name',
    'Timestamp': 'time:timestamp'
})

# Ensure the 'time:timestamp' column is of datetime type.
complete_cases['time:timestamp'] = pd.to_datetime(complete_cases['time:timestamp'])

# Convert the cleaned pandas DataFrame to a pm4py event log object.
log = log_converter.apply(complete_cases)

# --- Step 4: Summary Statistics (using pm4py) ---

print("\n--- Summary Statistics (using pm4py) ---")

if len(log) > 0:  # Check if the log is not empty (important for robustness)

    # Number of Cases
    num_cases = len(log)
    print(f"Number of Cases: {num_cases}")

    # Number of Events
    num_events = sum(len(trace) for trace in log)
    print(f"Number of Events: {num_events}")

    # Unique Activities
    unique_activities = attributes_get.get_attribute_values(log, "concept:name")
    print(f"Unique Activities: {', '.join(unique_activities)}")

    # Case Durations (Median, Min, Max) - Use case_statistics correctly
    all_case_durations = case_statistics.get_all_case_durations(log)  # No timestamp_key needed
    if all_case_durations:
        avg_duration = case_statistics.get_median_case_duration(log)  # No timestamp_key needed
        min_duration = min(all_case_durations)
        max_duration = max(all_case_durations)
        print(f"Average Case Duration: {timedelta(seconds=avg_duration)}")
        print(f"Minimum Case Duration: {timedelta(seconds=min_duration)}")  # Already in seconds
        print(f"Maximum Case Duration: {timedelta(seconds=max_duration)}")  # Already in seconds
    else:
        print("Case Duration statistics could not be calculated (empty duration list).")


     # --- Resource Utilization (if Resource data is available) ---
    print("\n--- Resource Utilization ---")
    if 'Resource' in complete_cases.columns:
        resource_counts = attributes_get.get_attribute_values(log, "Resource")
        print(f"Resource Counts: {resource_counts}")
    else:
        print("Resource Utilization: Resource information not available.")
else:
    print("Log is empty.  No statistics can be calculated.")

# --- Step 5: Save Cleaned Data ---

# Save the cleaned data to a CSV file for later use or inspection.
complete_cases.to_csv("cleaned_dummy_event_log.csv", index=False)
print("\nCleaned data saved to cleaned_dummy_event_log.csv")
